# Supplementary material for: The UK Pharmacy Care Plan service: Description, recruitment and initial views on a new community pharmacy intervention
Source: PLoS One. 2017 Apr 3;12(4):e0174500. doi: 10.1371/journal.pone.0174500 (PMC5378349; doi:10.1371/journal.pone.0174500)
Supplement: S1 Dataset — (XLSX) [file pone.0174500.s001.xlsx]

## Sheet: CPF Paper 1 data for publicatio
PatientLinkID	AgeAnonymised_mean	Gender_first	QIntNo_first	Ethnicity_first	Smoking_first	Diabetes_first	Angina_first	CKD_first	AF_first	RA_first	TotChol_first	HDLChol_first	Height_first	Weight_first	SysBP_first	DiaBP_first	QRiskScore_first
1	64	Male	Month 0	White	Non-smoker	Type 2	No	No	No	Yes	4.7	0.9	181	91	120	74	24
2	77	Male	Month 0	White	Non-smoker	Type 2	No	No	No	No	3.6	1.4	165	74	121	66	2
3	66	Female	Month 0	White	Ex-smoker	None	No	No	No	No	4.09	1.6	159	84	121	74	1
4	75	Female	Month 0	White	Non-smoker	None	No	No	No	No	5.8	2.1	148	60	133	75	1
5	68	Female	Month 0	White	Non-smoker	None	No	Yes	No	No	6.1	1.2	162	76	138	85	1
6	72	Female	Month 0	White	Non-smoker	None	No	No	No	No	4.2	1.3	171	79	121	76	1
7	71	Female	Month 0	White	Ex-smoker	None	No	No	No	No	2.7	1.4	162	82	142	89	16
8	68	Male	Month 0	White	Non-smoker	None	Yes	No	No	No	4.90	0.9	172	87	139	84	32
9	59	Female	Month 0	White	Light smoker (less than 10)	Type 2	No	No	No	No	3.6	1.1	155	82	120	76	10
10	68	Male	-	-	-	-	-	-	-	-	-	-	-	-	-	-	-
11	67	Female	Month 0	White	Non-smoker	None	No	No	No	No	4.40	1.7	163	83	136	81	11
12	56	Female	Month 0	White	Non-smoker	None	No	No	No	No	6	1.3	168	100	124	72	7
13	64	Female	Month 0	White	Ex-smoker	None	No	No	Yes	No	4.09	1.2	163	103	104	69	16
14	65	Male	Month 0	White	Ex-smoker	None	No	No	No	No	3	1.5	180	106	121	80	14
15	52	Female	Month 0	White	Non-smoker	None	No	No	No	No	6.2	1	165	86	117	82	5
16	52	Male	Month 0	White	Moderate smoker (10 to 19)	Type 2	No	No	No	No	3.9	1.3	177	110	128	78	12
17	81	Female	Month 0	White	Non-smoker	Type 2	No	No	No	No	3.7	1.4	153	73	147	68	29
18	68	Female	Month 0	White	Ex-smoker	Type 2	No	No	No	No	5.2	2.6	158	72	149	100	13
19	71	Male	Month 0	White	Non-smoker	None	No	No	No	No	2.6	0.8	174	119	100	64	20
20	73	Male	Month 0	White	Ex-smoker	None	No	No	No	No	5.09	1.5	156	71	159	91	28
21	73	Female	Month 0	White	Non-smoker	Type 2	Yes	No	No	No	3.8	1	153	94	131	80	25
22	74	Male	Month 0	White	Non-smoker	None	Yes	No	No	No	3	1.2	175	93	132	65	28
23	63	Female	Month 0	White	Ex-smoker	None	No	No	No	No	3	1.5	172	83	124	64	9
24	68	Female	Month 0	White	Non-smoker	None	No	No	No	No	2.6	0.6	153	99	138	76	15
25	65	Male	-	-	-	-	-	-	-	-	-	-	-	-	-	-	-
26	59	Female	Month 0	White	Non-smoker	None	Yes	No	No	Yes	3	0.9	167	104	144	92	16
27	72	Female	Month 0	White	Non-smoker	None	No	No	No	No	3.7	0.9	163	73	144	77	26
28	74	Male	Month 0	White	Ex-smoker	Type 2	No	No	No	No	3.2	1.5	188	131	140	89	25
29	75	Female	Month 0	White	Non-smoker	None	No	No	No	No	3.2	2	152	61	184	84	19
30	87	Female	Month 0	White	Non-smoker	None	No	No	No	No	7.7	0.8	151	77	168	76	64
31	70	Female	Month 0	White	Ex-smoker	None	No	No	No	Yes	5.4	2.6	158	62	131	87	21
32	74	Male	Month 0	White	Ex-smoker	None	No	No	No	No	3.7	1.1	173	86	170	73	30
33	60	Female	Month 0	White	Non-smoker	Type 1	No	No	No	No	4.5	2.2	158	84	158	71	8
34	67	Male	-	-	-	-	-	-	-	-	-	-	-	-	-	-	-
35	56	Female	Month 0	White	Non-smoker	None	No	No	No	No	5.09	2.6	158	90	138	73	5
36	72	Female	Month 0	White	Moderate smoker (10 to 19)	Type 2	No	No	No	Yes	3	0.8	161	71	131	62	37
37	78	Female	Month 0	White	Non-smoker	Type 2	Yes	No	No	No	5.4	1.9	152	66	161	94	29
38	65	Male	-	-	-	-	-	-	-	-	-	-	-	-	-	-	-
39	56	Female	Month 0	White	Ex-smoker	Type 2	No	No	No	No	4.59	1.2	170	80	136	89	7
40	60	Female	Month 0	White	Ex-smoker	Type 2	Yes	No	No	No	4.7	1.1	183	87	144	64	16
41	64	Female	Month 0	White	Non-smoker	Type 2	No	No	No	Yes	3.4	1	159	87	120	79	12
42	79	Male	Month 0	White	Ex-smoker	Type 2	No	No	No	No	2.6	1	174	86	133	70	33
43	50	Female	Month 0	White	Ex-smoker	Type 2	No	No	No	No	10.1	1.5	165	106	163	89	7
44	76	Female	Month 0	White	Ex-smoker	None	Yes	No	No	Yes	3.5	1	153	65	118	70	34
45	75	Male	Month 0	White	Ex-smoker	None	Yes	No	No	No	4	1.2	165	84	158	83	37
46	67	Male	Month 0	White	Non-smoker	None	Yes	No	No	No	3.6	1.3	178	90	165	93	25
47	75	Male	Month 0	White	Non-smoker	None	No	No	No	No	3.1	1.1	179	111	153	89	27
48	71	Male	Month 0	White	Moderate smoker (10 to 19)	None	Yes	No	No	No	3.4	0.9	165	75	128	64	42
49	77	Male	-	-	-	-	-	-	-	-	-	-	-	-	-	-	-
50	76	Male	-	-	-	-	-	-	-	-	-	-	-	-	-	-	-
51	80	Male	-	-	-	-	-	-	-	-	-	-	-	-	-	-	-
52	53	Male	-	-	-	-	-	-	-	-	-	-	-	-	-	-	-
53	76	Female	Month 0	White	Non-smoker	None	No	No	No	Yes	4.7	1.8	163	62	114	58	26
54	57	Male	-	-	-	-	-	-	-	-	-	-	-	-	-	-	-
55	77	Female	Month 0	White	Non-smoker	None	No	No	No	No	5.09	1.2	143	116	145	87	27
56	91	Male	-	-	-	-	-	-	-	-	-	-	-	-	-	-	-
57	77	Female	Month 0	White	Ex-smoker	None	No	No	No	No	3.5	1.4	159	62	158	88	25
58	89	Female	-	-	-	-	-	-	-	-	-	-	-	-	-	-	-
59	82	Male	-	-	-	-	-	-	-	-	-	-	-	-	-	-	-
60	61	Female	-	-	-	-	-	-	-	-	-	-	-	-	-	-	-
61	59	Female	-	-	-	-	-	-	-	-	-	-	-	-	-	-	-
62	78	Female	-	-	-	-	-	-	-	-	-	-	-	-	-	-	-
63	74	Female	Month 0	White	Moderate smoker (10 to 19)	None	No	No	No	No	2.9	1.5	151	54	120	71	22
64	67	Male	Month 0	White	Ex-smoker	Type 1	No	No	No	No	3.1	1.2	152	99	168	88	22
65	64	Male	Month 0	White	Non-smoker	None	No	No	No	No	4.40	1.1	169	87	147	93	15
66	69	Male	-	-	-	-	-	-	-	-	-	-	-	-	-	-	-
67	66	Female	Month 0	White	Non-smoker	None	No	No	No	No	3	2.5	153	58	164	100	10
68	69	Female	Month 0	White	Ex-smoker	None	No	No	No	No	6.9	1.2	160	92	170	80	26
69	73	Female	Month 0	White	Non-smoker	None	No	No	No	No	4	1.2	163	79	121	76	18
70	70	Female	Month 0	White	Non-smoker	Type 2	No	No	No	No	4	1	156	74	144	84	18
71	70	Female	Month 0	White	Ex-smoker	None	No	No	No	No	5.3	1.6	154	74	156	68	19
72	72	Female	Month 0	White	Non-smoker	None	No	No	No	No	4.90	2.6	163	45	116	55	14
73	71	Male	Month 0	White	Non-smoker	None	No	No	No	No	3.2	2	183	101	164	72	20
74	68	Female	Month 0	White	Non-smoker	None	No	No	No	No	3.9	2	163	106	130	80	11
75	59	Male	Month 0	White	Non-smoker	Type 2	No	No	No	No	4.09	0.8	161	94	156	78	18
76	75	Female	Month 0	White	Ex-smoker	Type 2	No	No	No	No	3.7	1.1	160	72	122	72	23
77	70	Male	Month 0	White	Non-smoker	None	No	No	No	No	2.9	1	182	85	112	79	19
78	61	Female	Month 0	White	Ex-smoker	None	No	No	No	No	4.90	1.9	167	58	142	78	0
79	74	Male	Month 0	White	Non-smoker	None	No	No	No	No	3.5	1.3	171	80	137	78	23
80	68	Female	Month 0	White	Moderate smoker (10 to 19)	None	Yes	No	No	No	3.8	1.8	148	40	157	68	25
81	78	Male	Month 0	White	Non-smoker	Type 2	No	No	No	No	3.6	1.1	173	99	128	64	33
82	72	Female	Month 0	White	Non-smoker	None	No	No	No	No	5.3	2.8	165	60	118	68	13
83	64	Female	Month 0	White	Non-smoker	None	No	No	Yes	No	5	2	156	70	145	72	20
84	52	Female	Month 0	White	Ex-smoker	Type 1	No	No	No	No	3.5	0.9	160	124	136	81	6
85	70	Female	Month 0	White	Ex-smoker	None	No	No	No	Yes	4.2	2.5	168	98	130	68	19
86	65	Male	-	-	-	-	-	-	-	-	-	-	-	-	-	-	-
87	75	Female	Month 0	White	Non-smoker	None	No	Yes	No	No	4.8	2	162	69	165	82	29
88	65	Female	Month 0	White	Light smoker (less than 10)	None	No	No	No	No	4.59	1.5	159	64	119	67	14
89	79	Female	-	-	-	-	-	-	-	-	-	-	-	-	-	-	-
90	73	Female	-	-	-	-	-	-	-	-	-	-	-	-	-	-	-
91	74	Male	Month 0	White	Ex-smoker	Type 2	No	No	No	No	3.6	1.4	175	97	131	79	25
92	72	Female	-	-	-	-	-	-	-	-	-	-	-	-	-	-	-
93	75	Male	Month 0	White	Ex-smoker	None	No	No	No	No	5.3	1.4	172	101	143	74	24
94	76	Male	-	-	-	-	-	-	-	-	-	-	-	-	-	-	-
95	53	Female	Month 0	White	Non-smoker	None	No	No	Yes	No	4.3	1.5	178	103	127	80	12
96	60	Male	Month 0	White	Ex-smoker	Type 2	Yes	No	No	No	4.3	0.9	175	96	172	93	32
97	74	Female	Month 0	White	Ex-smoker	Type 2	No	No	No	No	3	0.9	145	68	158	90	24
98	58	Male	Month 0	White	Non-smoker	Type 2	No	No	No	No	3	1.2	178	91	142	80	10
99	75	Female	-	-	-	-	-	-	-	-	-	-	-	-	-	-	-
100	66	Male	Month 0	White	Non-smoker	Type 2	No	No	No	No	2.6	0.8	173	85	132	88	17
101	68	Male	Month 0	White	Moderate smoker (10 to 19)	Type 1	Yes	No	No	No	2.6	0.7	176	114	132	89	39
102	69	Male	Month 0	White	Non-smoker	Type 2	No	No	No	No	3.7	0.7	180	111	116	56	26
103	70	Female	Month 0	White	Non-smoker	Type 1	No	No	No	No	2.6	1.7	162	73	175	100	14
104	51	Male	Month 0	White	Ex-smoker	Type 2	No	No	No	No	3.1	1.1	182	125	141	87	9
105	81	Female	-	-	-	-	-	-	-	-	-	-	-	-	-	-	-
106	58	Male	-	-	-	-	-	-	-	-	-	-	-	-	-	-	-
107	59	Male	Month 0	White	Moderate smoker (10 to 19)	None	No	No	No	No	2.6	0.7	160	129	118	87	18
108	62	Male	-	-	-	-	-	-	-	-	-	-	-	-	-	-	-
109	79	Male	-	-	-	-	-	-	-	-	-	-	-	-	-	-	-
110	66	Female	Month 0	White	Non-smoker	None	No	No	No	Yes	4.5	1.9	157	70	128	75	14
111	67	Male	-	-	-	-	-	-	-	-	-	-	-	-	-	-	-
112	74	Male	Month 0	White	Non-smoker	Type 2	No	No	No	No	4.40	1.7	176	105	141	72	22
113	54	Male	Month 0	White	Moderate smoker (10 to 19)	None	No	No	No	No	4	1.2	179	96	137	80	14
114	78	Female	Month 0	White	Ex-smoker	None	No	No	No	No	3.7	1.2	170	91	149	103	28
115	57	Male	Month 0	White	Non-smoker	None	Yes	No	No	Yes	5.2	1.1	164	98	120	95	25
116	70	Female	Month 0	White	Non-smoker	None	No	No	No	No	4.2	0.9	157	58	132	68	17
117	50	Male	-	-	-	-	-	-	-	-	-	-	-	-	-	-	-
118	65	Male	Month 0	White	Ex-smoker	None	Yes	No	No	No	2.6	0.7	175	90	146	73	1
119	62	Male	Month 0	White	Ex-smoker	Type 2	No	No	No	No	3.6	1.2	182	97	114	72	14
120	64	Male	Month 0	White	Non-smoker	Type 2	No	No	No	No	3.9	1.4	172	79	128	82	14
121	79	Female	-	-	-	-	-	-	-	-	-	-	-	-	-	-	-
122	69	Male	Month 0	White	Non-smoker	None	No	No	No	No	2.6	0.9	174	103	151	75	20
123	57	Female	Month 0	White	Heavy smoker	Type 2	No	No	No	No	3.6	0.7	166	74	138	68	10
124	48	Male	Month 0	White	Heavy smoker	Type 2	No	No	No	No	3.8	0.8	175	92	121	71	12
125	63	Female	Month 0	White	Moderate smoker (10 to 19)	None	No	Yes	No	No	4.90	1.3	148	71	131	86	27
126	64	Male	Month 0	White	Non-smoker	None	No	No	No	No	2.6	1.1	174	90	149	86	15
127	76	Male	Month 0	White	Non-smoker	None	No	No	No	No	3.4	1.5	166	68	132	70	25
128	55	Male	-	-	-	-	-	-	-	-	-	-	-	-	-	-	-
129	50	Male	-	-	-	-	-	-	-	-	-	-	-	-	-	-	-
130	69	Female	Month 0	White	Non-smoker	Type 2	No	No	No	No	2.6	0.4	157	93	125	66	21
131	85	Male	Month 0	White	Ex-smoker	None	No	No	No	No	4.40	1.5	162	70	145	80	39
132	70	Male	Month 0	White	Non-smoker	Type 2	Yes	No	No	No	5	1.2	171	97	148	93	32
133	78	Female	Month 0	White	Ex-smoker	None	No	No	No	No	6.2	2.2	158	87	177	84	28
134	67	Female	Month 0	White	Ex-smoker	Type 2	No	No	No	No	3	1.1	162	85	156	78	14
135	84	Male	Month 0	White	Non-smoker	Type 2	No	No	No	No	3.1	2.1	176	86	162	81	32
136	53	Female	Month 0	White	Moderate smoker (10 to 19)	None	Yes	No	No	No	3	0.8	167	103	128	74	14
137	81	Male	Month 0	White	Ex-smoker	None	No	No	No	No	3.2	1.3	169	63	146	67	34
138	49	Female	Month 0	White	Non-smoker	Type 1	No	No	No	No	4.3	1.1	167	109	147	89	5
139	77	Female	Month 0	White	Non-smoker	None	No	No	No	No	3.1	1.8	147	59	151	68	21
140	57	Male	Month 0	White	Ex-smoker	None	No	No	No	No	5	1.7	182	94	127	82	8
141	65	Female	Month 0	White	Non-smoker	None	No	No	No	No	2.9	0.8	168	92	115	78	10
142	74	Female	Month 0	White	Non-smoker	None	No	No	No	No	5.2	1.2	160	73	152	79	24
143	71	Male	Month 0	White	Non-smoker	Type 1	No	No	No	No	3.4	1.2	182	104	130	93	21
144	62	Male	Month 0	White	Moderate smoker (10 to 19)	None	No	No	No	No	4.40	0.7	168	66	133	87	32
145	81	Male	Month 0	White	Ex-smoker	Type 2	No	No	No	No	4	1.8	175	89	155	83	34
146	66	Male	Month 0	White	Ex-smoker	Type 2	No	No	No	No	3.6	1.4	168	90	125	76	18
147	50	Male	-	-	-	-	-	-	-	-	-	-	-	-	-	-	-
148	68	Female	-	-	-	-	-	-	-	-	-	-	-	-	-	-	-
149	72	Female	Month 0	White	Non-smoker	None	Yes	No	No	No	5.7	1.2	156	57	172	85	31
150	70	Female	Month 0	White	Non-smoker	None	No	No	No	No	5.09	2.6	166	56	152	98	13
151	51	Male	Month 0	White	Non-smoker	Type 2	No	No	No	No	3.7	1.4	181	100	138	93	6
152	63	Male	-	-	-	-	-	-	-	-	-	-	-	-	-	-	-
153	73	Male	-	-	-	-	-	-	-	-	-	-	-	-	-	-	-
154	65	Male	-	-	-	-	-	-	-	-	-	-	-	-	-	-	-
155	72	Female	-	-	-	-	-	-	-	-	-	-	-	-	-	-	-
156	49	Female	Month 0	Indian	Non-smoker	Type 2	No	No	No	No	2.9	1	125	69	116	77	2
157	79	Female	Month 0	White	Non-smoker	Type 2	No	No	No	Yes	0.5	0.5	152	90	160	62	2
158	71	Female	Month 0	White	Light smoker (less than 10)	Type 2	No	No	No	No	0.5	0.5	100	40	123	85	1
159	78	Female	-	-	-	-	-	-	-	-	-	-	-	-	-	-	-
160	72	Female	Month 0	White	Non-smoker	None	No	No	No	No	0.5	0.5	100	40	150	90	1
161	69	Female	Month 0	White	Non-smoker	None	No	No	No	Yes	4.90	2	150	92	115	70	15
162	59	Female	Month 0	White	Non-smoker	Type 2	No	No	No	No	3.4	0.4	160	103	170	81	20
163	60	Male	Month 0	White	Non-smoker	None	Yes	No	No	No	4	1.7	175	80	141	91	16
164	76	Female	Month 0	White	Ex-smoker	None	No	No	No	No	4.5	1	160	97	135	78	28
165	67	Female	Month 0	White	Non-smoker	Type 2	No	No	No	No	2.7	0.6	157	75	120	79	13
166	66	Male	Month 0	White	Ex-smoker	Type 2	No	No	No	No	2.6	1	165	100	122	71	18
167	59	Female	Month 0	White	Non-smoker	None	No	No	Yes	No	4.40	1.1	157	108	137	75	18
168	69	Female	Month 0	White	Non-smoker	Type 2	No	No	No	No	4.2	2.6	155	69	159	62	13
169	62	Male	Month 0	White	Ex-smoker	Type 2	No	No	No	No	3	1.1	173	88	141	80	15
170	68	Female	Month 0	White	Moderate smoker (10 to 19)	None	Yes	No	No	No	5.4	2.6	157	58	142	87	24
171	70	Female	Month 0	White	Moderate smoker (10 to 19)	None	No	No	No	Yes	2.8	1.5	164	68	159	68	28
172	68	Male	Month 0	White	Light smoker (less than 10)	None	No	No	No	No	3.3	1.1	170	77	135	78	24
173	62	Male	Month 0	Pakistani	Non-smoker	None	No	No	No	No	4.09	0.9	172	80	160	93	29
174	78	Male	Month 0	White	Ex-smoker	None	No	No	No	Yes	2.6	1	165	90	158	86	42
175	74	Female	Month 0	White	Ex-smoker	Type 2	Yes	No	No	Yes	2.6	1.6	158	71	159	82	33
176	73	Male	Month 0	White	Ex-smoker	Type 2	Yes	No	Yes	No	3.6	0.6	188	112	112	80	59
177	63	Male	Month 0	White	Ex-smoker	None	No	No	No	No	3	0.5	162	78	130	63	26
178	69	Male	Month 0	White	Ex-smoker	None	No	No	No	No	5.5	0.8	169	89	186	65	44
179	58	Female	Month 0	White	Non-smoker	None	Yes	No	No	No	5.6	2.6	170	113	131	92	9
180	69	Male	Month 0	White	Non-smoker	None	No	No	No	No	4.40	1.1	178	156	167	83	26
181	86	Male	Month 0	White	Ex-smoker	Type 2	No	No	No	No	4	1	174	82	150	65	30
182	90	Female	Month 0	White	Ex-smoker	None	Yes	Yes	No	Yes	4.2	1.6	148	54	139	68	59
183	63	Female	Month 0	White	Ex-smoker	Type 2	No	No	No	No	3.7	1.3	161	108	137	79	11
184	68	Male	Month 0	White	Non-smoker	Type 2	Yes	No	No	No	4.09	1	174	92	139	79	28
185	67	Male	Month 0	White	Non-smoker	Type 2	No	No	No	No	3.3	1.5	174	82	140	65	12
186	64	Female	-	-	-	-	-	-	-	-	-	-	-	-	-	-	-
187	64	Male	Month 0	White	Ex-smoker	None	No	No	Yes	No	2.6	1.2	161	75	133	84	23
188	69	Male	Month 0	White	Ex-smoker	Type 2	No	No	No	No	3.7	2	172	84	140	68	19
189	68	Male	Month 0	White	Non-smoker	None	No	No	No	No	4.90	1.4	171	92	111	66	19
190	75	Female	Month 0	White	Non-smoker	Type 2	Yes	No	No	No	4.3	1.7	152	63	140	80	15
191	54	Female	Month 0	White	Ex-smoker	Type 2	Yes	No	No	No	3.4	0.7	162	82	136	84	12
192	56	Male	Month 0	White	Non-smoker	None	No	No	No	No	4.3	1.3	184	108	178	113	13
193	74	Female	-	-	-	-	-	-	-	-	-	-	-	-	-	-	-
194	72	Female	Month 0	White	Non-smoker	None	Yes	No	No	Yes	4.40	1.2	161	111	136	64	30
195	68	Male	Month 0	White	Ex-smoker	None	No	No	No	No	2.6	1.4	177	109	165	96	20
196	71	Female	Month 0	White	Non-smoker	None	No	No	No	No	6.2	1.8	144	58	135	88	16
197	74	Female	Month 0	White	Non-smoker	None	No	No	No	No	6	2	144	81	179	83	21
198	72	Female	Month 0	White	Non-smoker	None	Yes	No	No	No	4.90	1.6	153	58	131	64	21
199	72	Female	-	-	-	-	-	-	-	-	-	-	-	-	-	-	-
200	85	Male	-	-	-	-	-	-	-	-	-	-	-	-	-	-	-
201	76	Female	Month 0	White	Non-smoker	None	Yes	Yes	No	No	5.09	2.6	157	51	139	66	33
202	51	Female	Month 0	White	Non-smoker	Type 2	No	No	No	No	4	2.2	158	94	126	74	3
203	81	Female	Month 0	White	Ex-smoker	Type 2	No	No	No	No	4.8	1.5	153	90	150	77	31
204	61	Male	Month 0	White	Ex-smoker	None	No	No	No	No	4.09	1.5	173	77	141	81	14
205	70	Male	Month 0	White	Ex-smoker	None	No	No	No	No	4.3	1.2	170	89	141	69	24
206	70	Female	Month 0	White	Non-smoker	None	No	No	No	No	8.6	1.5	159	68	146	102	19
207	76	Female	Month 0	White	Non-smoker	None	No	No	No	No	5.09	0.8	152	51	157	72	37
208	61	Female	Month 0	White	Non-smoker	None	No	No	No	No	4.2	1.8	167	84	151	88	8
209	77	Male	Month 0	White	Ex-smoker	None	No	No	No	No	3.9	0.8	170	70	157	86	39
210	80	Female	Month 0	White	Moderate smoker (10 to 19)	None	No	No	No	No	4.59	1	158	63	136	64	39
211	85	Male	-	-	-	-	-	-	-	-	-	-	-	-	-	-	-
212	82	Female	Month 0	White	Non-smoker	Type 2	No	No	No	No	5.09	0.8	155	85	129	72	45
213	79	Female	Month 0	White	Non-smoker	Type 2	No	No	No	No	4.40	2.2	162	70	123	76	23
214	77	Male	Month 0	White	Non-smoker	None	Yes	No	No	No	4	1.6	176	82	142	76	32
215	60	Male	Month 0	White	Ex-smoker	Type 2	No	No	Yes	Yes	3	1	169	93	129	90	23
216	82	Male	Month 0	White	Non-smoker	Type 2	No	No	Yes	No	3.3	0.9	164	90	140	89	54
217	80	Female	Month 0	White	Ex-smoker	None	No	No	No	No	5.3	2.2	166	80	123	94	28
218	59	Male	Month 0	White	Non-smoker	None	No	No	No	Yes	3.6	1.9	171	114	173	81	39
219	84	Female	Month 0	White	Non-smoker	Type 2	No	No	No	Yes	3.1	1.8	150	68	140	72	40
220	90	Female	-	-	-	-	-	-	-	-	-	-	-	-	-	-	-
221	60	Female	Month 0	White	Ex-smoker	None	No	No	No	Yes	6.1	2.6	145	78	143	59	12
222	56	Female	Month 0	Other ethnic group	Non-smoker	Type 2	No	No	No	Yes	3.3	2.2	151	81	134	84	4
223	67	Male	Month 0	White	Ex-smoker	None	No	No	No	No	3.8	1.5	175	90	103	79	17
224	73	Male	Month 0	White	Non-smoker	None	No	No	No	No	5.8	0.9	171	90	130	76	35
225	53	Male	Month 0	Indian	Non-smoker	None	No	No	No	No	5.8	0.8	172	72	137	86	11
226	67	Female	Month 0	Other ethnic group	Non-smoker	Type 2	No	No	No	Yes	3.1	1.7	146	86	128	61	12
227	59	Female	Month 0	White	Non-smoker	None	No	No	No	No	3.8	1	164	92	127	68	5
228	57	Female	-	-	-	-	-	-	-	-	-	-	-	-	-	-	-
229	75	Female	Month 0	White	Non-smoker	None	No	No	No	No	3	0.7	156	86	134	75	24
230	72	Male	Month 0	White	Non-smoker	Type 1	No	No	No	No	2.9	1.1	171	76	142	64	22
231	69	Female	-	-	-	-	-	-	-	-	-	-	-	-	-	-	-
232	64	Male	Month 0	White	Non-smoker	None	No	No	No	No	4.3	2.6	168	69	131	70	12
233	52	Male	Month 0	White	Non-smoker	Type 2	No	No	No	No	3.5	1	180	112	145	80	8
234	56	Male	Month 0	White	Non-smoker	None	Yes	No	No	No	3.7	1.2	176	93	144	75	15
235	65	Female	Month 0	White	Ex-smoker	None	Yes	No	No	No	3.8	1.2	150	82	105	52	15
236	73	Male	Month 0	Other ethnic group	Non-smoker	None	No	No	No	No	3	1.1	149	75	149	71	20
237	62	Male	Month 0	White	Non-smoker	None	No	No	No	Yes	4.2	0.8	173	58	155	88	26
238	76	Female	-	-	-	-	-	-	-	-	-	-	-	-	-	-	-
239	56	Female	Month 0	White	Moderate smoker (10 to 19)	None	No	No	No	No	4	2.1	157	52	108	66	6
240	66	Male	Month 0	Indian	Non-smoker	None	No	No	No	No	4.90	1.1	172	81	147	87	27
241	65	Male	Month 0	White	Light smoker (less than 10)	Type 2	No	No	No	No	4.5	1.1	170	99	112	72	22
242	65	Male	Month 0	White	Light smoker (less than 10)	None	No	No	No	No	4.7	0.8	180	111	142	89	32
243	60	Female	Month 0	White	Ex-smoker	None	Yes	No	No	No	4.3	1	160	83	126	81	11
244	58	Male	Month 0	White	Non-smoker	None	No	No	No	No	3.3	0.7	178	95	159	98	12
245	73	Female	Month 0	White	Non-smoker	None	No	No	No	No	2.9	0.9	152	103	144	63	19
246	80	Male	Month 0	White	Non-smoker	None	No	No	No	No	3.8	1.3	179	105	164	104	36
247	72	Male	Month 0	White	Non-smoker	Type 2	No	No	No	No	3.2	0.8	180	103	161	87	29
248	55	Female	Month 0	White	Moderate smoker (10 to 19)	None	No	No	No	No	5.5	1.3	172	71	122	74	9
249	54	Male	Month 0	White	Ex-smoker	None	No	No	No	No	3	2	177	83	137	84	8
250	68	Female	Month 0	White	Moderate smoker (10 to 19)	Type 2	No	No	No	No	6.1	0.8	162	68	191	90	35
251	65	Male	Month 0	White	Non-smoker	None	No	No	No	No	3	1	178	109	132	72	16
252	63	Male	Month 0	White	Moderate smoker (10 to 19)	None	Yes	No	No	No	2.5	0.7	172	76	153	76	33
253	66	Female	Month 0	White	Non-smoker	None	No	No	No	Yes	5.09	1.1	164	82	138	80	20
254	55	Male	Month 0	White	Ex-smoker	None	No	No	No	No	5	0.6	178	109	140	100	23
255	82	Male	Month 0	White	Non-smoker	None	No	No	Yes	No	2.6	1.2	177	65	189	109	45
256	71	Female	Month 0	White	Ex-smoker	None	No	No	No	No	5.09	2	162	67	152	85	17
257	66	Female	Month 0	White	Non-smoker	Type 2	No	No	No	No	4.2	1.5	149	86	120	76	10
258	66	Female	-	-	-	-	-	-	-	-	-	-	-	-	-	-	-
259	78	Female	Month 0	White	Non-smoker	None	No	No	No	No	3.5	1.4	163	75	147	82	13
260	66	Male	Month 0	White	Ex-smoker	Type 2	No	No	No	Yes	3.1	1	170	136	110	70	25
261	68	Male	Month 0	White	Light smoker (less than 10)	Type 2	No	No	No	No	2.1	1.4	176	93	133	76	19
262	67	Male	Month 0	White	Non-smoker	None	No	No	Yes	No	3.7	0.8	179	127	145	92	35
263	52	Female	Month 0	White	Light smoker (less than 10)	None	No	No	No	No	3.4	2	154	60	151	84	4
264	73	Female	Month 0	White	Non-smoker	None	Yes	No	No	No	4.90	1.2	160	82	161	82	28
265	64	Male	-	-	-	-	-	-	-	-	-	-	-	-	-	-	-
266	66	Male	-	-	-	-	-	-	-	-	-	-	-	-	-	-	-
267	66	Male	Month 0	White	Non-smoker	None	No	No	No	No	4	1.2	175	79	169	92	19
268	67	Female	Month 0	White	Non-smoker	None	No	No	No	No	4.59	2.1	155	65	131	74	10
269	63	Male	Month 0	White	Ex-smoker	None	No	No	No	No	9	1.9	175	77	165	77	23
270	64	Male	Month 0	White	Ex-smoker	Type 2	No	No	No	No	4.40	1	168	84	121	76	20
271	76	Female	Month 0	White	Ex-smoker	Type 2	No	No	No	No	6.6	0.8	169	94	141	91	39
272	58	Male	Month 0	White	Moderate smoker (10 to 19)	None	No	No	No	Yes	3.5	0.7	170	79	136	82	28
273	68	Male	-	-	-	-	-	-	-	-	-	-	-	-	-	-	-
274	62	Female	-	-	-	-	-	-	-	-	-	-	-	-	-	-	-
275	62	Male	-	-	-	-	-	-	-	-	-	-	-	-	-	-	-
276	76	Male	Month 0	White	Non-smoker	None	No	No	No	No	3.5	1.5	169	74	137	75	24
277	56	Female	Month 0	White	Heavy smoker	Type 1	No	No	No	No	3.4	0.9	148	98	125	73	12
278	69	Female	Month 0	White	Non-smoker	Type 2	No	No	No	No	5.09	2	160	113	131	68	13
279	67	Male	Month 0	White	Non-smoker	Type 2	No	No	No	No	4.90	1.5	162	70	175	92	20
280	80	Female	Month 0	White	Non-smoker	Type 1	No	No	No	No	4.09	1.7	155	62	158	67	28
281	64	Female	Month 0	White	Non-smoker	None	No	No	No	No	3	1.8	161	66	112	81	6
282	86	Male	Month 0	White	Ex-smoker	None	No	No	No	No	6	1.7	179	66	146	75	27
283	56	Male	Month 0	White	Non-smoker	None	No	No	No	No	4.90	1.4	174	118	115	82	10
284	66	Male	Month 0	White	Ex-smoker	Type 2	No	No	No	No	3.3	1.7	178	89	128	71	1
285	65	Female	Month 0	White	Light smoker (less than 10)	Type 1	No	No	No	No	4.8	2.2	139	68	159	71	16
286	55	Male	Month 0	White	Ex-smoker	Type 2	No	No	No	No	3.2	1.1	156	95	123	80	10
287	54	Male	Month 0	Pakistani	Non-smoker	Type 2	No	No	No	No	2.7	1	165	69	127	74	12
288	60	Male	Month 0	White	Non-smoker	Type 2	Yes	No	No	No	4.09	1.2	178	106	134	77	19
289	78	Male	Month 0	White	Ex-smoker	Type 2	No	No	No	No	5.8	1.2	152	68	124	59	1
290	69	Male	Month 0	White	Non-smoker	None	No	No	No	No	2.8	0.9	171	87	128	77	19
291	60	Female	Month 0	White	Heavy smoker	None	Yes	No	No	No	5	1.5	158	54	115	71	16
292	73	Female	-	-	-	-	-	-	-	-	-	-	-	-	-	-	-
293	69	Male	Month 0	White	Non-smoker	Type 1	No	No	No	No	3.7	0.8	172	95	159	94	25
294	77	Male	Month 0	White	Non-smoker	Type 2	No	No	No	No	3	1.1	167	78	148	85	29
295	87	Male	-	-	-	-	-	-	-	-	-	-	-	-	-	-	-
296	79	Male	Month 0	White	Non-smoker	None	No	No	No	No	4.40	1	183	80	142	93	38
297	76	Male	Month 0	White	Non-smoker	None	No	No	No	No	3	1	179	110	178	104	32
298	75	Female	Month 0	White	Non-smoker	None	No	No	No	No	3	1	152	55	151	65	21
299	79	Male	-	-	-	-	-	-	-	-	-	-	-	-	-	-	-
300	67	Female	-	-	-	-	-	-	-	-	-	-	-	-	-	-	-
301	59	Female	-	-	-	-	-	-	-	-	-	-	-	-	-	-	-
302	70	Male	-	-	-	-	-	-	-	-	-	-	-	-	-	-	-
303	76	Female	-	-	-	-	-	-	-	-	-	-	-	-	-	-	-
304	79	Male	-	-	-	-	-	-	-	-	-	-	-	-	-	-	-
305	71	Male	-	-	-	-	-	-	-	-	-	-	-	-	-	-	-
306	57	Female	Month 0	White	Non-smoker	None	No	No	No	No	5	1.2	156	57	130	85	6
307	77	Male	-	-	-	-	-	-	-	-	-	-	-	-	-	-	-
308	67	Male	-	-	-	-	-	-	-	-	-	-	-	-	-	-	-
309	60	Male	Month 0	White	Ex-smoker	None	No	No	No	No	2.6	1.1	185	111	145	93	13
310	74	Male	-	-	-	-	-	-	-	-	-	-	-	-	-	-	-
311	73	Female	Month 0	White	Non-smoker	None	No	No	No	No	4.40	2.1	159	71	135	65	15
312	65	Male	Month 0	White	Non-smoker	None	No	No	No	No	4	1.3	181	102	124	74	15
313	68	Female	Month 0	White	Non-smoker	None	No	No	No	No	3	1	165	93	149	82	13
314	65	Female	Month 0	White	Non-smoker	None	No	No	No	No	4.90	1.1	156	94	115	70	11
315	78	Male	Month 0	White	Ex-smoker	Type 2	No	No	No	No	3	1.6	162	59	148	68	28
316	52	Female	Month 0	White	Ex-smoker	Type 2	Yes	No	No	No	5.5	1.5	155	83	128	82	9
317	70	Male	Month 0	White	Ex-smoker	Type 2	No	No	No	No	2.6	1	179	127	140	64	23
318	68	Female	Month 0	White	Light smoker (less than 10)	None	No	No	No	No	5.09	1.8	165	86	154	93	16
319	75	Female	Month 0	White	Moderate smoker (10 to 19)	None	No	No	No	No	5	2.2	150	75	130	91	22
320	70	Female	-	-	-	-	-	-	-	-	-	-	-	-	-	-	-
321	77	Male	Month 0	White	Non-smoker	None	No	No	No	No	2.20	1.6	179	95	144	88	15
322	63	Female	-	-	-	-	-	-	-	-	-	-	-	-	-	-	-
323	62	Female	Month 0	White	Light smoker (less than 10)	None	No	No	No	No	4.40	0.7	156	66	147	67	20
324	52	Male	Month 0	White	Non-smoker	Type 2	No	No	No	No	6.1	0.7	178	86	111	68	14
325	61	Male	Month 0	White	Ex-smoker	Type 2	No	No	No	No	3.5	1.2	163	92	141	84	15
326	63	Male	Month 0	White	Non-smoker	Type 2	No	No	No	No	3	2.6	178	95	152	79	12
327	67	Female	-	-	-	-	-	-	-	-	-	-	-	-	-	-	-
328	84	Male	Month 0	White	Non-smoker	None	No	No	No	No	2.9	1	168	90	168	60	40
329	59	Female	Month 0	White	Moderate smoker (10 to 19)	Type 2	No	No	No	No	5	1.1	163	65	135	85	13
330	54	Female	Month 0	White	Non-smoker	None	No	No	No	No	5.7	1.1	164	95	129	80	6
331	51	Female	-	-	-	-	-	-	-	-	-	-	-	-	-	-	-
332	60	Male	Month 0	White	Ex-smoker	None	No	No	No	No	2.8	1.5	168	106	133	77	12
333	66	Female	-	-	-	-	-	-	-	-	-	-	-	-	-	-	-
334	71	Female	-	-	-	-	-	-	-	-	-	-	-	-	-	-	-
335	83	Male	-	-	-	-	-	-	-	-	-	-	-	-	-	-	-
336	58	Female	-	-	-	-	-	-	-	-	-	-	-	-	-	-	-
337	60	Female	-	-	-	-	-	-	-	-	-	-	-	-	-	-	-
338	69	Female	Month 0	White	Non-smoker	Type 2	No	No	No	No	3.2	1.4	158	75	130	73	12
339	78	Male	-	-	-	-	-	-	-	-	-	-	-	-	-	-	-
340	72	Male	Month 0	White	Ex-smoker	None	No	No	No	Yes	4	1.5	172	80	134	89	31
341	67	Male	Month 0	White	Moderate smoker (10 to 19)	None	No	No	No	No	3	1.3	178	92	142	78	24
342	58	Female	Month 0	White	Heavy smoker	Type 2	No	No	No	No	3.6	1.2	162	93	138	85	12
343	76	Male	-	-	-	-	-	-	-	-	-	-	-	-	-	-	-
344	56	Female	-	-	-	-	-	-	-	-	-	-	-	-	-	-	-
345	60	Female	Month 0	White	Non-smoker	None	No	No	No	No	5	2.2	163	67	149	78	7
346	68	Male	Month 0	White	Ex-smoker	Type 2	No	No	No	No	2.8	1.6	173	69	148	82	17
347	68	Female	-	-	-	-	-	-	-	-	-	-	-	-	-	-	-
348	77	Female	-	-	-	-	-	-	-	-	-	-	-	-	-	-	-
349	63	Male	-	-	-	-	-	-	-	-	-	-	-	-	-	-	-
350	73	Female	-	-	-	-	-	-	-	-	-	-	-	-	-	-	-
351	62	Female	-	-	-	-	-	-	-	-	-	-	-	-	-	-	-
352	76	Female	-	-	-	-	-	-	-	-	-	-	-	-	-	-	-
353	71	Male	-	-	-	-	-	-	-	-	-	-	-	-	-	-	-
354	54	Male	-	-	-	-	-	-	-	-	-	-	-	-	-	-	-
355	66	Male	Month 0	White	Moderate smoker (10 to 19)	None	No	No	No	No	2.6	1.2	165	80	112	83	19
356	57	Female	Month 0	White	Ex-smoker	Type 2	No	No	No	No	4.7	1.6	163	87	107	84	6
357	51	Female	-	-	-	-	-	-	-	-	-	-	-	-	-	-	-
358	67	Female	Month 0	White	Ex-smoker	Type 2	No	No	No	No	3	2	159	108	161	68	13
359	61	Male	Month 0	White	Non-smoker	None	No	No	No	No	3.5	1.3	188	168	141	80	19
360	68	Female	Month 0	White	Non-smoker	None	No	No	No	No	4.5	1.6	159	55	141	69	11
361	67	Male	Month 0	White	Heavy smoker	None	No	No	No	No	2.6	1	173	79	132	98	25
362	79	Female	Month 0	White	Ex-smoker	Type 2	No	No	No	No	4.90	1.1	165	89	148	76	33
363	62	Female	Month 0	White	Non-smoker	None	No	No	No	No	5.2	1.8	165	68	125	72	8
364	61	Male	Month 0	White	Heavy smoker	Type 2	No	No	No	No	3.8	0.6	175	119	133	85	30
365	65	Female	Month 0	White	Moderate smoker (10 to 19)	None	Yes	No	No	No	7.6	2.1	162	76	145	72	26
366	77	Female	Month 0	White	Light smoker (less than 10)	None	No	No	No	No	6.5	0.9	165	92	197	92	53
367	60	Female	Month 0	White	Ex-smoker	None	Yes	No	No	No	5.9	2.2	164	70	129	87	9
368	61	Male	-	-	-	-	-	-	-	-	-	-	-	-	-	-	-
369	72	Male	Month 0	White	Non-smoker	Type 2	No	No	No	No	2.7	1.2	171	82	140	67	21
370	69	Female	Month 0	White	Non-smoker	None	No	No	No	No	5.6	1.5	169	87	148	72	13
371	54	Female	Month 0	Pakistani	Non-smoker	Type 1	No	No	No	No	4.2	2.1	157	88	140	79	8
372	73	Female	Month 0	White	Non-smoker	Type 2	No	No	No	No	2.6	1.1	151	77	128	57	16
373	77	Female	Month 0	White	Non-smoker	None	No	No	No	No	2.6	0.5	157	80	140	86	32
374	73	Male	Month 0	White	Non-smoker	None	Yes	No	No	No	4	2.5	180	76	161	82	25
375	49	Female	Month 0	White	Non-smoker	Type 2	No	No	No	No	3.3	1.6	156	82	118	74	3
376	57	Male	Month 0	White	Non-smoker	Type 2	No	No	No	No	3	2.4	185	112	152	92	6
377	83	Female	Month 0	White	Non-smoker	None	No	No	No	No	3.3	4.2	152	76	142	57	5
378	61	Female	Month 0	White	Non-smoker	Type 2	No	No	No	No	3.6	1.5	160	79	113	84	5
379	62	Female	Month 0	White	Non-smoker	None	No	No	No	No	4.3	1.8	134	70	132	92	7
380	87	Female	Month 0	White	Non-smoker	Type 2	No	No	No	No	4.09	1.7	161	70	163	81	4
381	71	Female	-	-	-	-	-	-	-	-	-	-	-	-	-	-	-
382	68	Male	Month 0	White	Non-smoker	Type 1	No	No	No	No	3.6	0.9	163	79	132	71	21
383	73	Female	Month 0	White	Non-smoker	None	No	No	No	No	3.6	0.8	149	59	132	68	20
384	64	Female	Month 0	White	Non-smoker	Type 1	No	No	No	No	3.1	0.6	162	100	144	91	14
385	72	Male	-	-	-	-	-	-	-	-	-	-	-	-	-	-	-
386	72	Male	Month 0	White	Ex-smoker	None	No	No	No	No	2.6	0.9	175	98	109	71	25
387	70	Female	Month 0	White	Non-smoker	None	No	No	No	Yes	4.3	1.6	165	72	118	54	19
388	68	Female	Month 0	White	Non-smoker	Type 2	Yes	No	No	Yes	3.4	1.1	161	117	156	80	25
389	67	Female	Month 0	White	Non-smoker	Type 2	No	No	No	No	5.09	1.2	163	72	140	84	1
390	69	Male	Month 0	White	Non-smoker	None	No	No	No	No	3.7	0.8	171	108	168	89	27
391	76	Male	Month 0	Black African	Non-smoker	None	No	No	No	No	3.2	1	167	78	159	80	19
392	68	Male	Month 0	White	Ex-smoker	Type 2	No	No	No	No	3.4	1.1	170	90	157	100	23
393	79	Male	Month 0	White	Ex-smoker	None	Yes	No	No	No	3	1.6	159	71	148	91	34
394	68	Male	-	-	-	-	-	-	-	-	-	-	-	-	-	-	-
395	58	Female	Month 0	White	Non-smoker	None	No	No	No	Yes	4.2	1	156	107	159	76	13
396	78	Female	Month 0	White	Ex-smoker	None	No	No	No	No	4	2.5	147	63	145	80	23
397	72	Male	Month 0	White	Ex-smoker	None	No	No	No	No	3	1	172	84	123	76	23
398	77	Female	Month 0	White	Non-smoker	None	No	No	No	No	4.40	1.1	169	79	111	61	25
399	53	Female	Month 0	White	Ex-smoker	None	Yes	No	No	No	4	1.1	163	97	137	76	10
400	68	Female	Month 0	White	Non-smoker	None	Yes	No	No	No	4.09	1.5	163	86	145	72	17
401	62	Female	Month 0	White	Non-smoker	Type 2	No	No	No	No	3.9	1.1	175	105	144	86	10
402	65	Female	Month 0	White	Non-smoker	None	No	No	Yes	No	4.90	1.6	174	113	122	76	15
403	52	Female	Month 0	White	Non-smoker	Type 2	No	No	No	Yes	5.7	1.1	163	69	116	76	4
404	65	Female	Month 0	White	Non-smoker	None	Yes	No	No	No	3.7	1.5	162	91	142	80	14
405	68	Male	Month 0	White	Moderate smoker (10 to 19)	None	No	No	No	No	4.5	1.1	165	76	127	80	30
406	67	Male	Month 0	White	Non-smoker	Type 2	No	No	No	Yes	2.9	1	177	83	151	94	25
407	78	Female	Month 0	White	Non-smoker	Type 2	No	No	No	No	3.6	2.1	163	75	140	75	22
408	74	Female	Month 0	White	Ex-smoker	None	Yes	No	No	No	4.7	1.3	152	75	143	81	29
409	74	Female	-	-	-	-	-	-	-	-	-	-	-	-	-	-	-
410	73	Male	Month 0	White	Non-smoker	None	No	No	Yes	Yes	3.3	1.3	170	98	143	87	36
411	66	Female	Month 0	White	Moderate smoker (10 to 19)	Type 1	No	No	No	No	3	0.7	162	63	152	63	22
412	75	Female	Month 0	White	Non-smoker	None	No	No	No	Yes	3	0.4	166	70	176	82	53
413	63	Female	Month 0	White	Ex-smoker	None	No	No	No	No	3.2	1.2	156	83	152	75	12
414	76	Female	Month 0	White	Light smoker (less than 10)	None	No	No	No	No	4.5	1.6	162	73	162	73	30
415	90	Female	Month 0	White	Non-smoker	None	No	No	No	No	6.1	2.5	158	61	139	63	30
416	82	Male	Month 0	White	Non-smoker	Type 1	No	No	No	No	3.5	1.3	177	85	186	77	36
417	58	Male	Month 0	White	Non-smoker	Type 2	No	No	No	No	3	0.4	186	110	168	81	23
418	62	Male	-	-	-	-	-	-	-	-	-	-	-	-	-	-	-
419	78	Female	Month 0	White	Non-smoker	Type 1	No	No	Yes	No	4.90	0.9	152	80	190	83	40
420	85	Male	Month 0	White	Non-smoker	Type 2	No	No	No	No	3.3	1.4	173	96	164	104	37
421	58	Female	Month 0	White	Ex-smoker	None	No	No	No	No	4.40	1.4	157	89	109	87	6
422	74	Female	Month 0	White	Ex-smoker	None	No	Yes	No	No	3.7	2.1	167	63	179	76	29
423	55	Female	Month 0	White	Non-smoker	Type 2	No	No	No	Yes	3	0.7	158	93	145	82	10
424	53	Female	-	-	-	-	-	-	-	-	-	-	-	-	-	-	-
425	71	Female	Month 0	White	Light smoker (less than 10)	None	No	No	No	No	3.7	2	178	63	138	79	18
426	63	Female	Month 0	White	Moderate smoker (10 to 19)	None	No	No	No	Yes	3.1	1	162	64	138	64	21
427	64	Male	Month 0	White	Ex-smoker	Type 2	Yes	No	No	Yes	5	1.9	162	86	143	82	31
428	69	Male	Month 0	White	Moderate smoker (10 to 19)	Type 2	No	No	No	No	3.3	1.3	168	100	144	84	27
429	66	Female	Month 0	White	Ex-smoker	None	No	No	No	No	6.1	1.4	153	61	131	80	15
430	65	Female	-	-	-	-	-	-	-	-	-	-	-	-	-	-	-
431	59	Female	Month 0	White	Ex-smoker	None	No	No	No	Yes	3.2	1	148	69	177	92	16
432	84	Female	Month 0	White	Non-smoker	None	No	No	No	No	4.90	2	159	51	119	65	33
433	62	Female	-	-	-	-	-	-	-	-	-	-	-	-	-	-	-
434	63	Female	Month 0	White	Heavy smoker	None	No	No	No	No	3.3	1.5	167	67	187	101	19
435	52	Male	Month 0	White	Non-smoker	None	Yes	No	No	No	4.3	0.7	167	114	133	99	20
436	53	Female	Month 0	White	Non-smoker	Type 2	No	No	No	No	4.09	0.9	167	92	151	93	4
437	61	Female	Month 0	White	Non-smoker	Type 2	Yes	No	No	No	4.59	0.9	150	70	121	75	11
438	72	Male	Month 0	White	Ex-smoker	Type 2	No	No	No	No	2.6	0.9	173	111	132	59	26
439	66	Female	Month 0	White	Non-smoker	None	No	No	No	No	4.59	2.5	161	70	125	79	9
440	70	Male	Month 0	White	Ex-smoker	Type 1	No	No	No	No	2.6	0.9	166	114	140	52	24
441	72	Female	Month 0	White	Non-smoker	Type 2	No	No	No	No	3.4	1.2	164	99	128	76	15
442	78	Female	-	-	-	-	-	-	-	-	-	-	-	-	-	-	-
443	52	Female	-	-	-	-	-	-	-	-	-	-	-	-	-	-	-
444	60	Male	Month 0	White	Non-smoker	None	No	No	No	No	3	0.4	166	77	134	83	22
445	63	Male	Month 0	White	Moderate smoker (10 to 19)	Type 2	No	No	No	No	5.4	0.9	185	109	129	75	30
446	59	Male	Month 0	White	Non-smoker	Type 2	No	No	No	No	3.5	0.4	177	100	161	89	29
447	60	Female	Month 0	White	Light smoker (less than 10)	None	No	No	No	No	5.8	0.4	168	57	143	82	17
448	67	Male	-	-	-	-	-	-	-	-	-	-	-	-	-	-	-
449	76	Female	-	-	-	-	-	-	-	-	-	-	-	-	-	-	-
450	75	Female	Month 0	White	Moderate smoker (10 to 19)	Type 2	No	No	No	No	3	1	166	81	152	80	29
451	78	Female	Month 0	White	Non-smoker	None	No	No	No	No	6.6	0.4	156	91	194	101	40
452	59	Female	Month 0	White	Non-smoker	None	No	No	No	No	8	2.2	158	95	102	76	6
453	80	Female	Month 0	White	Ex-smoker	None	No	No	Yes	No	4	2	167	142	150	66	39
454	81	Male	Month 0	White	Ex-smoker	Type 2	No	No	No	No	2.7	0.7	189	113	115	72	42
455	80	Female	Month 0	White	Non-smoker	None	No	No	No	No	4.09	1.2	172	74	116	61	30
456	74	Female	Month 0	White	Non-smoker	Type 2	No	No	No	No	3.6	1.6	158	70	155	76	18
457	60	Female	Month 0	White	Non-smoker	Type 2	No	No	No	No	3.8	1	163	73	119	73	6
458	65	Male	-	-	-	-	-	-	-	-	-	-	-	-	-	-	-
459	69	Female	Month 0	White	Ex-smoker	None	No	No	No	No	2.6	2.6	163	66	144	72	14
460	86	Female	Month 0	White	Non-smoker	Type 2	No	No	No	No	5.2	0.5	155	61	117	74	71
461	73	Female	-	-	-	-	-	-	-	-	-	-	-	-	-	-	-
462	74	Male	Month 0	White	Ex-smoker	None	No	No	No	No	4.09	1.2	176	88	138	77	29
463	68	Female	Month 0	White	Non-smoker	Type 1	No	No	No	No	3.1	1.5	170	97	160	86	13
464	55	Male	Month 0	White	Non-smoker	Type 2	No	No	No	No	3.7	1.9	173	74	118	85	4
465	67	Female	-	-	-	-	-	-	-	-	-	-	-	-	-	-	-
466	75	Male	Month 0	White	Non-smoker	Type 2	No	No	No	No	3.6	0.4	170	87	124	72	47
467	66	Female	Month 0	White	Non-smoker	Type 2	No	No	No	No	3.1	0.6	165	96	163	76	16
468	70	Male	Month 0	White	Ex-smoker	Type 2	Yes	No	No	No	3.3	0.9	167	79	109	58	30
469	56	Female	Month 0	White	Non-smoker	None	No	No	No	No	4.3	1	157	70	150	88	5
470	66	Male	Month 0	White	Ex-smoker	Type 2	No	No	No	No	4	1.2	177	98	142	88	21
471	68	Male	Month 0	White	Non-smoker	None	No	No	No	No	4.3	1.3	160	67	167	68	16
472	49	Male	Month 0	White	Non-smoker	None	No	No	No	No	5.7	0.4	175	82	128	79	90
473	74	Male	Month 0	White	Non-smoker	Type 2	No	No	No	No	3.1	0.4	170	114	138	88	10
474	62	Male	Month 0	White	Non-smoker	Type 2	No	No	No	No	2.8	0.9	167	88	128	83	50
475	72	Female	-	-	-	-	-	-	-	-	-	-	-	-	-	-	-
476	61	Female	-	-	-	-	-	-	-	-	-	-	-	-	-	-	-
477	71	Female	Month 0	White	Non-smoker	None	No	No	No	No	4.90	1.9	155	64	189	83	17
478	81	Female	Month 0	White	Non-smoker	None	No	No	No	No	5.9	0.8	160	51	153	73	14
479	68	Female	-	-	-	-	-	-	-	-	-	-	-	-	-	-	-
480	70	Female	Month 0	White	Non-smoker	None	No	No	No	Yes	3.9	1	163	55	120	82	22
481	56	Female	Month 0	White	Non-smoker	None	No	No	No	No	5.4	1	153	81	136	86	8
482	64	Male	-	-	-	-	-	-	-	-	-	-	-	-	-	-	-
483	79	Female	Month 0	White	Non-smoker	None	Yes	No	No	No	3.5	1.8	163	76	162	81	12
484	51	Male	Month 0	White	Heavy smoker	Type 2	No	No	No	No	7.5	0.7	166	86	146	89	27
485	50	Female	-	-	-	-	-	-	-	-	-	-	-	-	-	-	-
486	80	Male	Month 0	White	Non-smoker	None	No	No	No	No	3.1	0.8	170	69	128	71	35
487	59	Male	Month 0	White	Ex-smoker	Type 2	Yes	No	Yes	No	3	0.9	184	120	120	79	31
488	69	Female	Month 0	White	Non-smoker	None	Yes	No	No	No	4.2	1.5	152	138	177	85	20
489	59	Male	Month 0	White	Ex-smoker	Type 2	Yes	No	No	No	3.6	0.9	185	121	153	96	19
490	59	Female	-	-	-	-	-	-	-	-	-	-	-	-	-	-	-
491	53	Male	Month 0	White	Non-smoker	Type 2	No	No	No	No	4.90	1.5	162	111	125	80	8
492	73	Female	Month 0	White	Ex-smoker	Type 2	No	No	No	No	3.2	1.3	160	73	124	61	19
493	66	Male	Month 0	Other ethnic group	Non-smoker	None	No	No	No	No	2.6	0.9	175	110	117	70	5
494	79	Female	Month 0	White	Non-smoker	Type 2	No	No	No	Yes	3.4	1.9	157	76	133	74	29
495	83	Female	Month 0	White	Non-smoker	Type 2	No	No	No	No	3.2	1.1	160	76	151	81	34
496	74	Male	-	-	-	-	-	-	-	-	-	-	-	-	-	-	-
497	63	Male	-	-	-	-	-	-	-	-	-	-	-	-	-	-	-
498	59	Male	-	-	-	-	-	-	-	-	-	-	-	-	-	-	-
499	65	Male	-	-	-	-	-	-	-	-	-	-	-	-	-	-	-
500	55	Female	Month 0	White	Non-smoker	Type 2	No	No	No	Yes	4.2	1	140	55	135	91	8
501	68	Male	-	-	-	-	-	-	-	-	-	-	-	-	-	-	-
502	68	Female	-	-	-	-	-	-	-	-	-	-	-	-	-	-	-
503	51	Female	Month 0	White	Non-smoker	Type 2	Yes	No	No	No	4.5	0.7	167	142	135	88	11
504	77	Male	Month 0	White	Ex-smoker	Type 2	No	No	No	No	2.6	0.5	183	90	139	79	39
505	80	Male	Month 0	White	Ex-smoker	Type 2	No	No	No	No	2.9	0.6	165	76	156	74	43
506	69	Female	Month 0	White	Ex-smoker	None	No	No	No	No	7.6	3.8	172	104	144	84	14
507	70	Female	Month 0	White	Non-smoker	None	No	No	No	Yes	2.8	1.2	178	94	127	74	17
508	80	Female	Month 0	White	Non-smoker	None	No	No	No	Yes	5.2	2.4	163	75	165	77	34
509	69	Male	Month 0	White	Ex-smoker	None	No	No	No	No	4.5	1.2	165	73	116	76	22
510	68	Male	-	-	-	-	-	-	-	-	-	-	-	-	-	-	-
511	82	Male	Month 0	White	Non-smoker	None	No	No	No	No	3.1	1.1	155	78	174	91	38
512	61	Female	Month 0	White	Moderate smoker (10 to 19)	None	No	No	No	No	7.1	0.9	166	81	187	117	33
513	76	Male	Month 0	Black Caribbean	Non-smoker	Type 2	No	No	No	No	3.2	1.4	168	70	129	68	17
514	72	Female	Month 0	White	Non-smoker	None	No	No	No	No	3.5	1.6	165	95	134	78	15
515	54	Male	-	-	-	-	-	-	-	-	-	-	-	-	-	-	-
516	79	Male	Month 0	White	Non-smoker	None	No	No	No	No	6.9	0.9	166	78	158	97	57
517	54	Male	-	-	-	-	-	-	-	-	-	-	-	-	-	-	-
518	69	Female	-	-	-	-	-	-	-	-	-	-	-	-	-	-	-
519	71	Male	Month 0	White	Non-smoker	None	No	No	No	Yes	4	1.5	163	84	145	93	25
520	53	Male	Month 0	White	Non-smoker	Type 2	No	No	No	No	5	1	175	80	140	80	35
521	57	Female	-	-	-	-	-	-	-	-	-	-	-	-	-	-	-
522	57	Male	Month 0	White	Non-smoker	Type 2	No	No	No	No	3.9	0.9	174	106	134	75	12
523	68	Female	Month 0	White	Non-smoker	None	No	No	No	No	5.7	2.1	107	68	142	73	13
524	79	Male	Month 0	White	Ex-smoker	None	No	No	No	No	3.3	1.4	168	76	156	62	32
525	55	Female	Month 0	White	Ex-smoker	None	No	No	No	No	4.09	1.1	167	89	123	93	6
526	71	Female	Month 0	White	Ex-smoker	None	No	No	No	No	4	2.6	152	59	137	73	17
527	66	Male	Month 0	White	Non-smoker	None	No	No	No	No	2.7	0.9	179	103	143	82	21
528	70	Male	Month 0	White	Non-smoker	Type 2	Yes	No	No	No	3.1	0.9	195	132	134	64	29
529	65	Female	Month 0	White	Non-smoker	None	No	No	No	No	3.5	0.7	169	78	107	80	11
530	54	Female	Month 0	White	Non-smoker	None	No	No	No	No	4.5	0.6	162	79	122	82	8
531	81	Female	Month 0	White	Non-smoker	None	No	No	Yes	No	5.9	1.8	173	70	119	76	45
532	68	Female	-	-	-	-	-	-	-	-	-	-	-	-	-	-	-
533	69	Male	Month 0	White	Non-smoker	Type 2	No	No	No	No	3	0.7	173	107	132	90	25
534	79	Male	-	-	-	-	-	-	-	-	-	-	-	-	-	-	-
535	51	Male	-	-	-	-	-	-	-	-	-	-	-	-	-	-	-
536	61	Female	Month 0	White	Non-smoker	None	No	No	No	No	3	0.9	150	58	125	75	5
537	64	Male	Month 0	White	Non-smoker	Type 2	No	No	No	No	3.1	1	177	94	124	80	15
538	62	Female	-	-	-	-	-	-	-	-	-	-	-	-	-	-	-
539	77	Female	Month 0	White	Non-smoker	None	No	No	No	No	5.8	1.5	165	60	133	86	26
540	62	Male	Month 0	White	Ex-smoker	Type 2	No	No	Yes	No	4.09	0.5	178	152	151	107	49
541	58	Male	Month 0	White	Ex-smoker	None	No	No	No	No	4	1.1	179	114	154	99	11
542	72	Female	Month 0	White	Ex-smoker	None	No	No	No	No	3.6	0.7	164	57	140	85	25
543	74	Female	Month 0	White	Non-smoker	None	No	No	No	No	5.6	0.8	160	73	144	89	32
544	75	Male	-	-	-	-	-	-	-	-	-	-	-	-	-	-	-
545	55	Female	-	-	-	-	-	-	-	-	-	-	-	-	-	-	-
546	70	Male	Month 0	White	Ex-smoker	None	No	No	No	No	5.5	1.1	174	108	148	68	32
547	70	Male	-	-	-	-	-	-	-	-	-	-	-	-	-	-	-
548	74	Female	Month 0	White	Non-smoker	None	No	No	No	No	4	2.1	157	69	143	78	18
549	75	Male	Month 0	White	Ex-smoker	None	No	No	No	No	3.2	1.2	166	73	140	80	23
550	63	Male	Month 0	White	Non-smoker	None	No	No	No	Yes	5.09	1.5	187	87	118	59	5
551	59	Female	Month 0	White	Moderate smoker (10 to 19)	None	Yes	No	Yes	Yes	3.7	1.6	152	64	124	81	95
552	70	Male	-	-	-	-	-	-	-	-	-	-	-	-	-	-	-
553	68	Female	Month 0	White	Ex-smoker	None	No	No	No	No	4.40	1.5	163	57	120	85	14
554	61	Male	Month 0	White	Non-smoker	Type 2	No	No	No	No	3.2	1.2	178	88	134	85	11
555	70	Male	Month 0	White	Non-smoker	Type 2	No	No	No	No	2.7	1.8	179	95	118	66	15
556	70	Male	Month 0	White	Ex-smoker	None	No	No	No	No	3	1.2	176	110	163	78	23
557	79	Male	Month 0	White	Ex-smoker	None	No	No	No	No	2.8	1.3	177	94	126	64	29
558	67	Female	Month 0	White	Non-smoker	None	No	No	No	No	5.5	2.4	165	86	162	96	12
559	60	Female	-	-	-	-	-	-	-	-	-	-	-	-	-	-	-
560	68	Male	Month 0	White	Ex-smoker	None	No	No	No	No	2.8	1.1	165	93	142	67	21
561	66	Female	Month 0	White	Non-smoker	None	No	No	No	No	5.4	2.4	153	81	148	78	11
562	75	Female	Month 0	White	Non-smoker	None	No	No	No	Yes	4.7	4.9	159	66	128	71	20
563	66	Male	-	-	-	-	-	-	-	-	-	-	-	-	-	-	-
564	72	Female	Month 0	White	Non-smoker	Type 2	Yes	No	No	No	5.09	2	164	76	153	74	21
565	82	Female	Month 0	White	Non-smoker	None	Yes	No	No	No	3.8	1.5	151	64	123	69	32
566	78	Female	Month 0	White	Non-smoker	Type 2	Yes	No	No	No	3.1	1.2	152	82	124	76	27
567	70	Female	Month 0	White	Non-smoker	None	No	No	No	No	3.5	0.8	161	72	143	76	17
568	62	Male	-	-	-	-	-	-	-	-	-	-	-	-	-	-	-
569	62	Female	-	-	-	-	-	-	-	-	-	-	-	-	-	-	-
570	78	Female	Month 0	White	Ex-smoker	None	No	No	No	No	4.59	0.4	152	72	134	76	65
571	68	Female	Month 0	White	Non-smoker	None	Yes	No	No	No	4	2.2	166	74	113	64	12
572	60	Female	Month 0	White	Non-smoker	None	No	No	No	No	3.8	2.2	158	100	145	89	7
573	64	Male	Month 0	White	Ex-smoker	None	No	No	No	No	3.9	1.5	169	82	143	86	14
574	80	Male	Month 0	White	Ex-smoker	None	No	No	No	No	3.3	1.6	163	69	127	62	31
575	62	Female	Month 0	White	Non-smoker	Type 2	No	No	No	No	4.40	1.6	162	79	170	105	10
576	60	Male	Month 0	White	Ex-smoker	None	Yes	No	No	No	5.6	2.8	156	94	142	85	10
577	75	Male	Month 0	White	Non-smoker	None	No	No	No	No	3	1.3	176	81	130	80	24
578	61	Female	Month 0	White	Ex-smoker	None	No	No	No	No	4.40	2	155	55	158	88	8
579	76	Female	Month 0	White	Non-smoker	None	No	No	No	No	4.5	2.2	170	90	135	90	16
580	70	Female	Month 0	White	Ex-smoker	Type 1	No	No	No	No	5.5	1.6	160	70	147	81	19
581	54	Female	Month 0	White	Non-smoker	None	Yes	No	No	No	4.8	2.4	159	87	148	82	8
582	72	Female	-	-	-	-	-	-	-	-	-	-	-	-	-	-	-
583	81	Female	Month 0	White	Non-smoker	None	Yes	No	No	Yes	3	0.5	159	81	138	76	63
584	68	Male	Month 0	White	Ex-smoker	None	No	No	No	No	2.6	1	179	91	127	64	18
585	62	Female	Month 0	White	Ex-smoker	Type 2	No	No	No	No	5.4	1	156	91	153	72	16
586	68	Female	Month 0	White	Non-smoker	None	No	No	No	No	4.40	1.4	172	80	128	90	13
587	63	Male	Month 0	White	Ex-smoker	Type 2	No	No	No	No	3.5	0.8	184	112	149	80	18
588	68	Male	Month 0	White	Ex-smoker	None	No	No	No	No	3.2	0.8	168	80	141	85	24
589	55	Male	Month 0	White	Non-smoker	None	No	No	No	No	4.40	2.6	178	100	151	86	8
590	63	Male	Month 0	Pakistani	Light smoker (less than 10)	None	No	No	No	Yes	3.4	1.1	163	83	120	54	38
591	76	Female	Month 0	White	Non-smoker	Type 1	No	No	No	Yes	3.2	1.5	152	70	145	89	26
592	76	Female	-	-	-	-	-	-	-	-	-	-	-	-	-	-	-
593	75	Female	-	-	-	-	-	-	-	-	-	-	-	-	-	-	-
594	70	Male	Month 0	White	Ex-smoker	None	No	No	No	No	3	0.8	166	83	127	60	21
595	70	Female	Month 0	White	Ex-smoker	None	No	No	No	No	3.5	1.3	158	96	144	85	13
596	59	Female	Month 0	White	Ex-smoker	Type 2	No	No	No	No	5	1.2	152	88	150	87	11
597	67	Female	Month 0	White	Non-smoker	Type 2	No	No	No	No	3.3	1.3	166	79	149	90	12
598	63	Male	-	-	-	-	-	-	-	-	-	-	-	-	-	-	-
599	54	Female	-	-	-	-	-	-	-	-	-	-	-	-	-	-	-
600	57	Female	-	-	-	-	-	-	-	-	-	-	-	-	-	-	-
601	69	Female	Month 0	White	Heavy smoker	None	No	No	No	No	7.4	1	159	69	136	75	33
602	58	Male	Month 0	White	Non-smoker	Type 2	Yes	No	No	No	3.6	0.7	194	131	128	72	16
603	50	Female	Month 0	White	Ex-smoker	Type 2	No	No	No	No	3.1	1.2	164	103	128	73	4
604	61	Female	Month 0	White	Non-smoker	None	Yes	No	No	No	3.3	1.2	173	118	143	96	11
605	57	Female	Month 0	White	Non-smoker	None	No	No	No	Yes	5.4	2	161	76	133	86	7
606	58	Female	-	-	-	-	-	-	-	-	-	-	-	-	-	-	-
607	73	Female	Month 0	White	Non-smoker	None	Yes	No	No	No	7.1	1.8	174	65	129	71	26
608	51	Male	Month 0	White	Non-smoker	Type 2	Yes	No	No	No	3.1	1.1	176	101	120	70	20
609	64	Male	Month 0	Indian	Non-smoker	Type 1	No	No	Yes	No	3.8	1.8	171	109	134	77	25
610	82	Female	-	-	-	-	-	-	-	-	-	-	-	-	-	-	-
611	70	Male	Month 0	White	Non-smoker	None	No	No	No	No	0.5	0.5	100	40	139	80	1
612	79	Female	Month 0	White	Non-smoker	Type 2	No	No	No	No	0.5	0.5	100	40	130	80	2
613	75	Female	Month 0	White	Ex-smoker	None	No	No	No	No	5.6	0.7	160	77	125	70	37
614	63	Female	Month 0	White	Non-smoker	None	No	No	No	No	3.3	1.4	159	57	109	67	7
615	48	Male	Month 0	Pakistani	Non-smoker	Type 2	No	No	No	No	2.6	0.5	172	84	130	82	80
616	65	Female	Month 0	White	Ex-smoker	Type 2	No	No	No	No	3.1	1.1	169	89	131	81	12
617	71	Female	-	-	-	-	-	-	-	-	-	-	-	-	-	-	-
618	58	Male	Month 0	Pakistani	Non-smoker	Type 2	No	No	No	No	3.6	0.7	175	76	132	72	22
619	64	Female	Month 0	White	Light smoker (less than 10)	None	No	No	No	No	5.9	1.9	160	75	122	75	14
620	74	Female	Month 0	White	Non-smoker	None	No	No	No	No	4	1.9	160	66	128	68	17
621	60	Male	Month 0	White	Ex-smoker	None	No	No	No	No	4.5	0.9	177	105	142	76	20
622	71	Female	Month 0	White	Non-smoker	Type 2	No	No	No	No	4.7	1.4	152	81	154	78	18
623	67	Male	-	-	-	-	-	-	-	-	-	-	-	-	-	-	-
624	75	Male	Month 0	White	Ex-smoker	None	No	No	No	No	5	0.6	167	83	118	86	51
625	71	Male	Month 0	White	Ex-smoker	None	Yes	No	No	No	4.59	0.9	185	97	152	74	41
626	71	Female	Month 0	White	Non-smoker	None	No	No	No	No	4	2.1	164	73	126	74	13
627	55	Female	Month 0	White	Non-smoker	Type 2	No	No	No	No	3	1.2	158	108	149	84	5
628	61	Female	-	-	-	-	-	-	-	-	-	-	-	-	-	-	-
629	70	Female	Month 0	White	Non-smoker	None	Yes	No	Yes	No	5.2	2.2	160	88	134	68	31
630	58	Female	Month 0	White	Non-smoker	None	No	No	Yes	No	7.3	1.6	168	68	110	69	11
631	68	Female	-	-	-	-	-	-	-	-	-	-	-	-	-	-	-
632	77	Female	Month 0	White	Non-smoker	Type 1	No	No	No	No	3.3	1.7	152	62	131	61	21
633	66	Male	Month 0	White	Non-smoker	Type 1	No	No	No	No	3.1	0.8	172	88	154	56	21
634	71	Male	Month 0	White	Non-smoker	None	No	No	No	No	3.7	1.2	174	92	161	76	23
635	64	Female	Month 0	White	Non-smoker	None	No	No	No	Yes	4.8	1.8	158	106	167	97	16
636	76	Female	Month 0	White	Non-smoker	Type 1	No	No	No	No	3	1.2	150	59	179	60	26
637	79	Female	Month 0	White	Non-smoker	None	No	No	No	No	5.5	2.2	158	71	133	62	24
638	56	Female	Month 0	White	Non-smoker	None	No	No	No	No	3.9	1.9	165	112	151	105	6
639	82	Female	Month 0	White	Non-smoker	None	No	No	No	No	4.40	0.7	158	80	95	71	42
640	68	Female	Month 0	White	Ex-smoker	None	No	No	No	No	6.1	1.9	161	49	108	55	14
641	68	Male	Month 0	White	Non-smoker	None	Yes	No	No	No	4.2	1.5	187	106	121	73	22
642	72	Female	Month 0	White	Non-smoker	Type 2	No	No	No	No	2.6	1	164	99	145	85	16
643	73	Female	Month 0	White	Moderate smoker (10 to 19)	None	No	No	No	No	3.7	0.6	158	63	147	86	38
644	61	Male	Month 0	White	Moderate smoker (10 to 19)	None	No	No	No	No	4.7	2.5	166	55	198	85	22
645	54	Male	Month 0	White	Ex-smoker	Type 1	No	No	No	No	3.9	1.6	168	88	155	74	11
646	77	Male	-	-	-	-	-	-	-	-	-	-	-	-	-	-	-
647	72	Female	Month 0	White	Non-smoker	None	No	No	No	No	2.9	1.1	166	73	182	92	18
648	67	Male	Month 0	White	Non-smoker	None	No	No	No	No	5.5	2.9	175	78	148	74	15
649	53	Female	-	-	-	-	-	-	-	-	-	-	-	-	-	-	-
650	73	Male	Month 0	White	Non-smoker	None	No	No	No	No	3.1	0.9	180	105	153	91	25
651	63	Male	Month 0	White	Non-smoker	None	No	No	No	Yes	4.3	1.1	173	95	150	85	24
652	71	Female	Month 0	White	Non-smoker	Type 2	Yes	No	No	Yes	6.7	1.2	165	72	182	112	44
653	56	Female	Month 0	White	Non-smoker	Type 2	No	No	No	No	5	0.5	166	146	166	89	12
654	69	Male	Month 0	White	Light smoker (less than 10)	Type 2	No	No	No	No	3.6	0.8	181	89	139	63	30
655	67	Female	Month 0	White	Non-smoker	Type 2	No	No	No	No	3.8	1.3	159	116	196	86	15
656	66	Female	Month 0	White	Non-smoker	Type 2	No	No	No	No	3.8	2.2	163	117	144	82	7
657	64	Male	Month 0	White	Ex-smoker	None	No	No	No	No	5.5	0.5	167	75	143	78	31
658	70	Male	Month 0	White	Non-smoker	Type 2	No	No	No	No	5	1	174	128	159	78	29
659	81	Female	Month 0	White	Non-smoker	None	No	No	No	No	4.40	2.4	167	73	137	70	25
660	74	Female	Month 0	White	Non-smoker	None	No	No	No	No	3.8	1.6	160	65	158	80	18
661	78	Female	Month 0	White	Non-smoker	None	No	No	No	No	5.09	2	166	60	128	86	24
662	88	Female	Month 0	White	Non-smoker	Type 1	No	No	No	No	0.1	0.1	154	52	156	63	3
663	62	Female	-	-	-	-	-	-	-	-	-	-	-	-	-	-	-
664	69	Female	Month 0	White	Non-smoker	None	No	No	No	Yes	3.7	1.4	153	75	147	84	15
665	73	Female	Month 0	White	Non-smoker	None	No	No	No	No	4.90	2.2	162	68	120	80	5
666	60	Male	Month 0	White	Non-smoker	None	Yes	No	Yes	No	3.1	1	187	90	109	73	24
667	55	Female	Month 0	White	Non-smoker	None	No	No	No	No	4.5	1.5	175	93	158	93	6
668	48	Female	Month 0	White	Non-smoker	None	No	No	No	No	8.19	2.1	142	70	148	86	8
669	73	Male	Month 0	White	Non-smoker	None	No	No	No	No	3.8	1	176	85	115	68	24
670	72	Female	Month 0	White	Non-smoker	None	No	No	No	No	5.7	0.8	161	60	124	65	23
671	66	Female	Month 0	White	Non-smoker	Type 1	No	No	No	No	2.6	0.7	157	88	108	61	10
672	79	Female	Month 0	White	Non-smoker	Type 1	No	No	No	No	3.5	1.3	152	59	140	60	27
673	72	Female	Month 0	White	Non-smoker	None	No	No	No	No	4.2	0.5	161	82	121	70	25
674	77	Female	-	-	-	-	-	-	-	-	-	-	-	-	-	-	-
675	55	Female	-	-	-	-	-	-	-	-	-	-	-	-	-	-	-
676	75	Male	-	-	-	-	-	-	-	-	-	-	-	-	-	-	-
677	75	Female	Month 0	White	Non-smoker	None	No	No	No	No	4.90	2.1	165	52	166	62	18
678	52	Male	Month 0	White	Light smoker (less than 10)	Type 2	No	No	No	No	2.7	1	169	84	131	91	7
679	78	Female	Month 0	White	Non-smoker	Type 2	No	No	No	Yes	3.2	1.4	164	91	151	66	32
680	64	Male	-	-	-	-	-	-	-	-	-	-	-	-	-	-	-
681	57	Female	Month 0	White	Non-smoker	Type 2	No	No	No	No	4.7	2	157	66	121	75	4
682	53	Male	Month 0	White	Non-smoker	None	No	No	No	No	4.2	2	166	76	134	82	7
683	67	Male	Month 0	White	Ex-smoker	Type 2	No	No	No	No	3.9	1	183	100	116	68	16
684	68	Female	Month 0	White	Heavy smoker	Type 2	No	No	No	Yes	3.6	1.5	155	75	146	90	4
685	60	Female	Month 0	White	Ex-smoker	None	Yes	No	No	No	3.8	1.5	165	73	112	71	7
686	79	Female	Month 0	White	Non-smoker	Type 2	No	No	No	No	4.3	2	161	56	181	75	26
687	72	Male	Month 0	White	Light smoker (less than 10)	None	No	No	No	No	3.4	1.3	177	71	164	70	28
688	71	Male	Month 0	White	Non-smoker	None	Yes	No	No	No	4.5	1	184	82	141	80	31
689	58	Female	Month 0	White	Non-smoker	Type 2	No	No	No	No	3.6	0.7	159	70	132	75	6
690	78	Male	Month 0	White	Non-smoker	None	No	No	No	No	2.6	0.6	180	85	149	71	34
691	67	Female	Month 0	White	Ex-smoker	Type 2	No	No	No	No	3.8	1.3	164	91	125	68	12
692	74	Male	Month 0	White	Non-smoker	None	Yes	No	No	No	3.7	1.2	163	101	167	82	34
693	75	Male	Month 0	White	Non-smoker	None	No	No	No	No	2.6	0.8	177	94	177	79	4
694	86	Female	Month 0	White	Non-smoker	None	No	No	No	No	5.5	1.4	160	77	133	70	10
695	71	Male	Month 0	White	Ex-smoker	Type 2	Yes	No	No	No	3.3	1.3	173	92	166	62	31
696	80	Male	Month 0	White	Non-smoker	None	No	No	No	No	3.1	0.6	182	95	150	75	42
697	67	Male	Month 0	White	Non-smoker	None	Yes	No	No	No	2.8	0.4	170	93	137	71	38
698	65	Female	Month 0	White	Non-smoker	Type 2	Yes	No	No	No	2.8	0.6	161	124	151	66	20
699	69	Female	Month 0	White	Non-smoker	None	Yes	No	No	No	2.9	1.8	159	80	125	52	14
700	66	Male	Month 0	White	Non-smoker	Type 2	Yes	No	No	No	3.8	1	171	102	131	97	25
701	83	Male	Month 0	White	Ex-smoker	Type 2	No	No	No	No	3.3	1.3	167	60	126	65	37
702	82	Female	Month 0	White	Non-smoker	Type 2	No	No	No	No	5	1.9	150	56	138	70	32
703	64	Male	Month 0	White	Non-smoker	Type 2	No	No	No	No	2.6	0.5	166	75	140	78	21
704	66	Male	Month 0	White	Ex-smoker	Type 1	No	No	No	No	3.7	1.4	178	92	131	62	18
705	70	Female	Month 0	White	Non-smoker	None	No	No	No	No	5	1.5	160	65	138	88	16
706	65	Male	Month 0	White	Ex-smoker	None	No	No	No	No	4.90	0.5	178	99	140	89	51
707	62	Male	Month 0	Indian	Non-smoker	Type 2	No	No	No	No	3.6	1	159	69	151	102	19
708	67	Male	Month 0	White	Non-smoker	None	No	No	No	No	5.3	1	172	106	126	95	23
709	61	Male	-	-	-	-	-	-	-	-	-	-	-	-	-	-	-
710	69	Female	Month 0	White	Non-smoker	Type 2	No	No	No	No	3.5	2.1	153	55	155	85	12
711	83	Female	Month 0	White	Non-smoker	Type 2	No	No	No	Yes	3.2	1.3	155	95	147	89	43
712	67	Male	Month 0	White	Ex-smoker	Type 2	No	No	Yes	No	3	1.1	173	102	176	111	33
713	57	Female	Month 0	White	Moderate smoker (10 to 19)	None	No	No	No	No	3.8	1	158	79	167	107	3
714	56	Female	-	-	-	-	-	-	-	-	-	-	-	-	-	-	-
715	72	Male	Month 0	White	Non-smoker	Type 2	No	No	No	No	3.5	1.3	174	86	152	78	23
716	64	Male	-	-	-	-	-	-	-	-	-	-	-	-	-	-	-
717	67	Male	Month 0	White	Non-smoker	Type 2	No	No	No	No	4.2	1	180	89	163	98	22
718	81	Male	Month 0	White	Non-smoker	None	No	No	No	No	3.5	1.7	173	81	167	75	30
719	78	Female	Month 0	White	Ex-smoker	None	Yes	No	No	Yes	5.5	1.4	164	84	133	62	36
720	64	Female	Month 0	White	Non-smoker	Type 2	No	No	No	No	3	1.2	162	93	141	78	9
721	66	Female	Month 0	White	Non-smoker	None	No	No	No	No	4.09	1.2	164	75	140	94	3
722	73	Male	Month 0	White	Non-smoker	Type 1	No	No	No	No	3.1	1.3	183	91	152	84	4
723	61	Female	Month 0	White	Non-smoker	None	No	No	No	No	3.7	1.3	166	86	114	85	4
724	76	Female	Month 0	White	Non-smoker	None	No	No	No	No	3.1	1.4	150	59	119	73	3
725	51	Female	Month 0	White	Non-smoker	None	No	No	No	No	5.2	0.9	160	99	125	92	5
726	70	Male	-	-	-	-	-	-	-	-	-	-	-	-	-	-	-
727	82	Female	Month 0	White	Non-smoker	None	No	No	No	No	5.2	2.4	160	52	168	83	4
728	66	Male	Month 0	White	Non-smoker	Type 1	No	No	No	No	3.8	0.8	175	135	118	70	21
729	63	Female	-	-	-	-	-	-	-	-	-	-	-	-	-	-	-
730	55	Male	Month 0	White	Non-smoker	None	No	No	No	No	5.8	1.3	187	95	138	102	9
731	71	Female	Month 0	White	Non-smoker	None	No	No	No	No	3.8	1.4	154	75	170	89	16
732	60	Female	Month 0	White	Non-smoker	None	No	No	No	No	5.9	1.2	160	83	129	82	9
733	63	Female	Month 0	White	Non-smoker	None	No	No	No	No	3.9	1.8	168	78	112	89	6
734	89	Male	Month 0	White	Non-smoker	None	No	No	No	No	3.6	1	155	56	150	75	8
735	83	Female	Month 0	White	Non-smoker	None	No	No	No	Yes	3.6	1	159	71	131	70	48
736	78	Female	Month 0	White	Non-smoker	Type 2	Yes	No	No	No	4.8	1.8	172	88	165	88	29
737	75	Male	Month 0	White	Non-smoker	None	No	No	No	No	3.9	1.3	173	86	120	73	24
738	70	Male	Month 0	White	Ex-smoker	None	No	No	No	No	3.3	1.1	173	64	159	90	18
739	53	Female	Month 0	White	Non-smoker	None	No	No	No	No	4.2	1.5	159	84	122	88	4
740	68	Male	Month 0	White	Ex-smoker	Type 2	No	No	No	No	5	0.7	170	99	147	92	39
741	59	Female	Month 0	White	Non-smoker	None	No	No	No	No	6.7	1.2	174	69	96	63	5
742	69	Female	Month 0	White	Non-smoker	None	Yes	Yes	No	No	7.8	1.5	163	91	134	78	30
743	63	Male	Month 0	White	Non-smoker	None	No	No	No	No	5	1.8	179	97	132	66	14
744	68	Male	Month 0	White	Non-smoker	Type 2	No	No	No	No	3.1	1.3	182	92	124	82	13
745	61	Female	Month 0	White	Non-smoker	None	No	No	No	No	3.2	1.8	170	78	127	86	6
746	72	Female	Month 0	White	Non-smoker	Type 2	Yes	No	No	No	5.4	1.2	160	100	146	70	27
747	65	Female	Month 0	White	Non-smoker	Type 2	Yes	No	No	Yes	4.2	1.2	150	68	171	101	25
748	67	Male	Month 0	White	Heavy smoker	Type 2	Yes	No	No	No	3.6	0.9	169	92	109	82	37
749	71	Female	-	-	-	-	-	-	-	-	-	-	-	-	-	-	-
750	69	Male	Month 0	White	Ex-smoker	Type 2	No	No	No	No	3.3	1.2	185	89	161	88	22
751	54	Female	Month 0	White	Non-smoker	Type 2	No	No	No	No	3.1	1.1	179	117	164	110	6
752	77	Female	-	-	-	-	-	-	-	-	-	-	-	-	-	-	-
753	71	Female	Month 0	White	Non-smoker	None	No	No	No	No	0.1	0.1	155	67	113	60	4
754	78	Male	Month 0	White	Non-smoker	None	Yes	No	No	No	4	0.9	173	100	128	73	44
755	69	Male	Month 0	White	Non-smoker	Type 2	Yes	No	No	No	4.5	0.6	182	100	148	82	46
756	70	Male	Month 0	White	Non-smoker	Type 2	No	No	No	No	3.3	2.1	167	75	181	82	18
757	82	Female	Month 0	White	Non-smoker	Type 2	Yes	No	Yes	Yes	7.2	1.2	140	69	132	91	76
758	65	Female	Month 0	White	Non-smoker	Type 2	No	No	No	No	4.5	1.5	160	106	117	68	9
759	80	Male	-	-	-	-	-	-	-	-	-	-	-	-	-	-	-
760	71	Female	Month 0	White	Moderate smoker (10 to 19)	None	No	No	No	Yes	2.6	0.8	153	70	174	67	36
761	56	Male	Month 0	White	Non-smoker	None	No	No	No	No	5.7	1.4	164	79	160	91	13
762	45	Male	Month 0	White	Moderate smoker (10 to 19)	None	No	No	No	No	4.2	0.7	173	92	113	68	6
763	81	Male	Month 0	White	Non-smoker	Type 2	No	No	No	No	0.1	0.1	172	65	148	75	26
764	60	Female	Month 0	White	Non-smoker	None	No	No	No	No	2.6	0.6	165	79	145	80	9
765	52	Male	Month 0	White	Non-smoker	None	No	No	No	No	3.5	1.4	174	85	130	75	6
766	50	Female	Month 0	White	Non-smoker	None	No	No	No	No	5.2	1.9	164	69	130	78	2
767	64	Female	Month 0	White	Non-smoker	Type 2	No	Yes	No	Yes	3.6	1.5	158	80	160	95	25
768	55	Female	Month 0	White	Non-smoker	Type 1	No	No	No	Yes	3.9	0.7	167	132	188	92	18
769	55	Female	Month 0	White	Non-smoker	None	No	No	No	No	4.8	1.2	159	86	123	80	5
770	62	Female	Month 0	White	Non-smoker	Type 2	No	No	No	No	2.9	1	160	94	144	65	9
771	67	Male	Month 0	White	Ex-smoker	None	No	No	No	No	7.6	1	174	110	136	78	36
772	63	Male	Month 0	White	Non-smoker	None	No	No	No	No	3.6	1.1	174	112	140	91	16
773	68	Male	Month 0	White	Non-smoker	None	No	No	No	No	2.6	0.5	176	79	161	82	30
774	58	Female	Month 0	White	Ex-smoker	None	No	No	No	No	4.5	1.3	165	85	156	82	9
775	71	Male	Month 0	White	Non-smoker	Type 2	No	No	No	Yes	4.59	1.3	175	100	161	81	30
776	71	Male	Month 0	White	Ex-smoker	Type 2	No	No	No	No	4.59	1.1	165	86	143	74	30
777	67	Male	Month 0	White	Non-smoker	None	No	No	No	No	4.2	1.1	173	93	138	83	16
778	53	Female	Month 0	White	Ex-smoker	None	No	No	No	No	5.2	1	160	98	138	84	20
779	78	Male	Month 0	White	Non-smoker	None	No	No	No	No	3.7	1.2	176	95	146	89	30
780	85	Male	Month 0	White	Non-smoker	None	No	No	No	No	3.7	1.4	177	73	115	72	1
781	64	Female	Month 0	White	Non-smoker	None	No	No	No	No	4.5	1.1	173	76	137	77	16
782	74	Female	Month 0	White	Non-smoker	None	No	No	No	No	7.3	0.4	157	118	150	64	20
783	68	Female	Month 0	White	Non-smoker	None	No	No	No	No	4.90	1	144	89	132	83	1
784	84	Male	Month 0	White	Non-smoker	None	No	No	No	Yes	3.2	1.5	180	80	170	100	54
785	59	Female	-	-	-	-	-	-	-	-	-	-	-	-	-	-	-
786	67	Male	-	-	-	-	-	-	-	-	-	-	-	-	-	-	-
787	64	Female	Month 0	White	Moderate smoker (10 to 19)	None	No	No	No	No	4.40	1.7	153	86	171	74	1
788	72	Female	Month 0	White	Non-smoker	None	No	No	Yes	No	4.7	1.3	155	76	129	65	29
789	71	Male	Month 0	White	Non-smoker	None	No	Yes	No	No	3	1	166	84	137	83	60
790	70	Female	Month 0	White	Non-smoker	None	No	No	No	No	4.59	1	156	65	144	88	60
791	59	Male	Month 0	Pakistani	Non-smoker	None	No	Yes	No	No	3	0.5	188	118	153	93	45
792	80	Male	Month 0	White	Non-smoker	Type 2	No	No	No	Yes	4.7	1	174	98	118	70	1
793	81	Female	-	-	-	-	-	-	-	-	-	-	-	-	-	-	-
794	57	Female	Month 0	White	Non-smoker	Type 2	No	No	No	No	4.7	2	157	66	121	75	4
795	62	Male	-	-	-	-	-	-	-	-	-	-	-	-	-	-	-
796	68	Female	-	-	-	-	-	-	-	-	-	-	-	-	-	-	-
797	69	Female	Month 0	White	Non-smoker	None	No	No	No	No	4.5	2.1	159	52	134	84	12
798	75	Female	Month 0	White	Non-smoker	Type 2	Yes	No	No	No	2.7	1.3	163	93	150	78	24
799	72	Male	Month 0	White	Ex-smoker	Type 2	No	No	No	Yes	4.90	4.2	172	87	147	74	38
800	72	Male	Month 0	White	Non-smoker	None	No	No	No	No	2.6	0.4	167	60	150	75	35
801	55	Female	Month 0	White	Light smoker (less than 10)	None	Yes	No	No	Yes	3.6	1.4	154	88	115	69	10
802	60	Female	-	-	-	-	-	-	-	-	-	-	-	-	-	-	-
803	76	Male	Month 0	White	Light smoker (less than 10)	None	Yes	No	Yes	No	2.4	1.8	169	83	138	77	43
804	74	Male	Month 0	White	Moderate smoker (10 to 19)	None	No	No	No	No	3	1.2	177	73	149	86	33
805	68	Female	Month 0	White	Non-smoker	None	No	No	No	No	4.8	1.4	153	97	123	77	12
806	65	Male	Month 0	White	Moderate smoker (10 to 19)	None	Yes	No	Yes	Yes	3.1	0.8	169	75	110	66	57
807	73	Male	Month 0	White	Non-smoker	Type 2	Yes	No	Yes	No	2.9	1	168	99	131	93	39
808	52	Male	Month 0	White	Light smoker (less than 10)	None	Yes	No	No	No	5.3	1.2	158	48	85	66	9
809	77	Female	-	-	-	-	-	-	-	-	-	-	-	-	-	-	-
810	58	Male	-	-	-	-	-	-	-	-	-	-	-	-	-	-	-
811	56	Female	-	-	-	-	-	-	-	-	-	-	-	-	-	-	-
812	64	Female	-	-	-	-	-	-	-	-	-	-	-	-	-	-	-
813	79	Male	-	-	-	-	-	-	-	-	-	-	-	-	-	-	-
814	57	Male	-	-	-	-	-	-	-	-	-	-	-	-	-	-	-
815	59	Male	-	-	-	-	-	-	-	-	-	-	-	-	-	-	-
816	50	Female	Month 0	White	Non-smoker	Type 2	No	No	No	No	3.8	1.5	157	100	165	68	5
817	63	Female	Month 0	White	Non-smoker	None	No	No	No	No	5.2	2.1	155	78	130	76	8
818	79	Female	Month 0	White	Ex-smoker	None	No	No	No	No	6.1	1.3	148	61	145	71	34
819	78	Male	-	-	-	-	-	-	-	-	-	-	-	-	-	-	-
820	68	Female	Month 0	White	Moderate smoker (10 to 19)	Type 2	No	No	No	No	2.6	1.1	147	56	159	92	20
821	79	Male	Month 0	White	Ex-smoker	None	No	No	No	No	3.7	1.7	172	75	169	79	31
822	58	Female	Month 0	White	Non-smoker	Type 2	No	No	No	No	3.9	0.7	157	70	143	57	10
823	59	Female	Month 0	White	Non-smoker	Type 1	No	No	No	No	3.4	1.1	163	130	158	75	6
824	50	Female	Month 0	White	Non-smoker	None	Yes	No	No	No	5.09	1.2	160	96	144	85	5
825	53	Male	Month 0	White	Non-smoker	Type 2	No	No	No	No	3.8	0.8	186	105	124	72	6
826	52	Female	Month 0	White	Non-smoker	Type 1	No	No	No	No	3.6	0.5	160	85	127	83	6
827	60	Female	Month 0	White	Non-smoker	Type 2	No	No	No	No	4.09	0.4	159	90	136	70	6
828	71	Male	Month 0	White	Ex-smoker	None	No	No	Yes	No	4.7	2.5	167	72	126	63	28
829	67	Female	Month 0	White	Non-smoker	None	No	No	No	No	5.2	2.4	163	64	136	86	11
830	80	Female	Month 0	White	Non-smoker	None	No	No	No	No	2.7	1.6	164	88	152	72	25
831	51	Female	Month 0	White	Moderate smoker (10 to 19)	None	Yes	No	No	No	3.1	1.3	152	77	148	80	13
832	63	Female	Month 0	White	Non-smoker	None	No	No	No	No	4.7	1.9	152	79	139	85	8
833	72	Male	Month 0	White	Non-smoker	Type 2	Yes	No	No	No	2.8	0.7	174	91	159	77	35
834	71	Male	Month 0	White	Ex-smoker	None	No	No	No	No	2.6	0.7	162	92	120	61	26
835	71	Female	Month 0	White	Non-smoker	None	Yes	No	No	No	5.4	1.9	164	81	150	77	21
836	73	Male	Month 0	White	Non-smoker	None	No	No	No	No	3	0.8	171	86	147	69	26
837	56	Female	-	-	-	-	-	-	-	-	-	-	-	-	-	-	-
838	77	Female	Month 0	White	Light smoker (less than 10)	None	No	No	No	No	3.5	1.3	155	80	132	75	27
839	59	Female	-	-	-	-	-	-	-	-	-	-	-	-	-	-	-
840	68	Female	-	-	-	-	-	-	-	-	-	-	-	-	-	-	-
841	67	Male	-	-	-	-	-	-	-	-	-	-	-	-	-	-	-
842	75	Female	-	-	-	-	-	-	-	-	-	-	-	-	-	-	-
843	48	Male	-	-	-	-	-	-	-	-	-	-	-	-	-	-	-
844	51	Female	-	-	-	-	-	-	-	-	-	-	-	-	-	-	-
845	49	Male	-	-	-	-	-	-	-	-	-	-	-	-	-	-	-
846	59	Female	-	-	-	-	-	-	-	-	-	-	-	-	-	-	-
847	63	Male	-	-	-	-	-	-	-	-	-	-	-	-	-	-	-
848	62	Female	-	-	-	-	-	-	-	-	-	-	-	-	-	-	-
849	61	Female	Month 0	White	Non-smoker	Type 2	No	No	No	No	5.6	1.2	154	95	132	68	9
850	67	Female	Month 0	White	Ex-smoker	None	Yes	No	No	No	3.6	2.6	155	57	157	91	17
851	70	Male	Month 0	White	Non-smoker	None	No	No	No	No	3.6	0.4	170	87	126	72	38
852	67	Female	Month 0	White	Non-smoker	None	No	No	No	No	5.8	1.7	169	64	126	71	11
853	76	Male	Month 0	White	Non-smoker	None	No	No	No	No	4	1.1	169	81	131	70	31
854	65	Female	Month 0	White	Non-smoker	None	No	No	No	No	2.6	0.7	160	58	125	85	10
855	66	Male	Month 0	White	Non-smoker	None	Yes	No	No	No	3.8	0.9	180	95	147	85	28
856	85	Male	Month 0	White	Ex-smoker	Type 2	No	No	No	No	2.6	0.6	170	91	167	71	48
857	71	Male	Month 0	White	Ex-smoker	None	No	No	No	No	2.6	0.8	170	87	143	78	26
858	72	Female	Month 0	White	Non-smoker	None	No	No	No	No	7.6	1.7	152	84	143	89	21
859	67	Female	Month 0	White	Ex-smoker	None	No	No	No	No	4.8	1.6	156	67	127	85	14
860	74	Female	Month 0	White	Ex-smoker	Type 1	No	No	No	No	4.90	1.3	167	104	144	80	23
861	76	Female	Month 0	White	Non-smoker	None	No	No	No	No	4	0.8	164	91	198	104	28
862	68	Female	Month 0	White	Non-smoker	Type 1	No	No	No	No	4.40	1.7	154	74	122	83	11
863	70	Male	Month 0	White	Light smoker (less than 10)	Type 2	No	No	No	No	3.4	1.1	152	73	119	74	26
864	67	Male	Month 0	White	Non-smoker	None	No	No	No	No	4.5	1.6	159	72	140	80	1
865	65	Male	Month 0	White	Ex-smoker	None	No	No	Yes	No	3.2	1.4	177	79	126	63	23
866	73	Female	Month 0	White	Ex-smoker	Type 2	No	No	No	No	2.8	1.5	158	63	156	74	18
